# Supplementary material for: CD81 suppresses NF-κB signaling and is downregulated in hepatitis C virus expressing cells
Source: Front Cell Infect Microbiol. 2024 Jan 31;14:1338606. doi: 10.3389/fcimb.2024.1338606 (PMC10864554; doi:10.3389/fcimb.2024.1338606)
Supplement: Supplementary file 1 [file Table_1.xlsx]

## Sheet: summary screen 1-3
protein	norm expression in non-BFP			mean	sd	norm expression in BFP			mean	sd	X-fold down-regulation			mean	sd	X-fold up-regulation			mean	sd
CD63	534.87	595.087	628.96	586.306	38.9106	311.771	394.363	342.116	349.417	34.1108	1.71559	1.50898	1.83844	1.68767	0.135942	0.582891	0.662698	0.543939	0.59651	0.0494303
MSC and NPC (W4A5)	526.721	708.091	878.596	704.469	143.675	322.391	492.509	574.814	463.238	105.109	1.6338	1.43772	1.52849	1.53334	0.0801204	0.612071	0.695545	0.654241	0.653952	0.0340785
CD81	383.988	338.962	293.14	338.697	37.0892	232.66	255.58	183.107	223.782	30.2452	1.65043	1.32625	1.60092	1.52586	0.14259	0.605903	0.754007	0.624642	0.661517	0.0658457
CD79b	186.488	91.2803	119.91	132.56	39.8843	133.005	67.3182	71.3123	90.5451	30.0678	1.40211	1.35595	1.68148	1.47985	0.143815	0.713209	0.737489	0.594714	0.681804	0.0623744
CD82	150.879	34.752	30.2469	71.9592	55.8349	116.303	26.6343	17.7679	53.5683	44.5074	1.29729	1.30479	1.70233	1.4348	0.189196	0.770835	0.766409	0.587429	0.708225	0.0854343
CD85j (ILT2)	18.6285	7.64706	6.07481	10.7835	5.58429	17.6689	5.69114	3.34814	8.90273	6.27199	1.05431	1.34368	1.81439	1.40412	0.31323	0.948488	0.744227	0.551151	0.747955	0.162234
CD71		362.232	372.18	367.206	4.97386		263.765	262.04	262.903	0.862592		1.37331	1.42032	1.39681	0.023502		0.728167	0.704069	0.716118	0.012049
CD51	119.774	108.725	122.791	117.097	6.04601	86.773	84.4492	81.3438	84.1887	2.22411	1.38031	1.28747	1.50952	1.39243	0.0910597	0.724475	0.77672	0.66246	0.721218	0.0467031
CD24	581.631	515.49	401.805	499.642	74.2639	367.548	411.541	301.809	360.299	45.0898	1.58246	1.25259	1.33132	1.38879	0.14067	0.631926	0.798348	0.751133	0.727136	0.0700287
CD62L	1.29827	0.991926	2.03491	1.4417	0.43771	1.10676	0.863931	1.11748	1.02939	0.117078	1.17304	1.14815	1.82099	1.38073	0.311476	0.852486	0.870963	0.549153	0.757534	0.147541
CD29	569.571	584.625	575.618	576.605	6.18544	375.786	466.192	423.443	421.807	36.9261	1.51568	1.25405	1.35938	1.37637	0.107485	0.65977	0.79742	0.735631	0.73094	0.0562929
CD90 (Thy1)	12.8562	5.53057	5.59601	7.99426	3.43801	9.3785	4.71922	3.61461	5.90411	2.49781	1.37082	1.17192	1.54816	1.36363	0.153683	0.729493	0.853298	0.645927	0.742906	0.0851887
CD183	201.734	98.8005	131.259	143.931	42.9673	144.371	80.8855	97.8825	107.713	26.8338	1.39733	1.22149	1.34099	1.31994	0.0733168	0.715649	0.818676	0.745718	0.760014	0.0432581
CD48	13.5553	5.17301	5.76808	8.16545	3.81891	14.5782	3.99568	3.38252	7.3188	5.13927	0.929831	1.29465	1.70526	1.30991	0.316752	1.07546	0.772409	0.586421	0.811431	0.201549
CD66b	1.68109	1.1707	1.28678	1.37953	0.218441	1.51736	0.910727	0.851003	1.09303	0.301034	1.10791	1.28546	1.51208	1.30182	0.165407	0.902602	0.777931	0.661341	0.780625	0.0985127
CD170 (Siglec-5)	36.1119	20.9746	28.0399	28.3755	6.1843	24.9757	19.2873	21.0258	21.7629	2.38009	1.44588	1.08749	1.3336	1.28899	0.149674	0.691622	0.919552	0.749852	0.787009	0.0966902
CD9	198.392	215.9	270.195	228.162	30.5687	146.025	186.17	201.447	177.881	23.373	1.35862	1.15969	1.34127	1.28653	0.0899656	0.73604	0.862298	0.745563	0.781301	0.0574059
CD107a (LAMP-1)	190.256	188.968	264.763	214.662	35.4305	131.273	188.225	188.656	169.385	26.9498	1.44932	1.00394	1.40342	1.28556	0.200012	0.689979	0.996071	0.712547	0.799533	0.139279
CD51/61	4.84354	3.03922	3.13466	3.67247	0.828987	3.87271	2.5306	2.25645	2.88659	0.706223	1.25068	1.20099	1.3892	1.28029	0.0796398	0.799562	0.832648	0.719837	0.784016	0.0473487
CD25	2.13715	1.44752	1.40648	1.66372	0.335186	2.13326	1.14471	0.902579	1.39352	0.532336	1.00182	1.26453	1.55829	1.27488	0.227296	0.998179	0.790807	0.641727	0.810238	0.146168
CD83	14.5839	5.09227	5.74564	8.47393	4.32862	14.2124	3.99928	3.79083	7.33417	4.86438	1.02614	1.2733	1.51567	1.2717	0.199852	0.974527	0.785363	0.659776	0.806555	0.129368
CD49c	6.71771	2.75087	3.14214	4.20357	1.78493	6.48563	2.16703	2.08883	3.58049	2.05449	1.03578	1.26942	1.50426	1.26982	0.191256	0.965452	0.787762	0.664777	0.805997	0.123426
CD56 (NCAM)	5.17643	2.34141	2.31172	3.27652	1.3435	4.88802	1.90065	1.52579	2.77148	1.50442	1.059	1.2319	1.5151	1.26867	0.188007	0.944283	0.811755	0.660023	0.805354	0.116137
CD85d (ILT4)	9.46738	3.45444	4.12219	5.68134	2.69098	8.78313	2.70338	2.84957	4.77869	2.83219	1.0779	1.27782	1.4466	1.26744	0.150699	0.927726	0.782582	0.691275	0.800528	0.097361
CD15	3.40213	1.79931	1.93017	2.3772	0.726699	3.01978	1.40749	1.38395	1.93708	0.765651	1.12661	1.27838	1.39468	1.26656	0.109757	0.887615	0.782238	0.71701	0.795621	0.0702894
CD5	6.25166	2.65283	3.05237	3.98562	1.61062	5.20343	2.18143	2.21347	3.19944	1.4171	1.20145	1.2161	1.379	1.26552	0.0804676	0.832328	0.822303	0.725164	0.793265	0.0483283
CD257 (BAFF)	289.554	228.512	279.666	265.911	26.7511	198.251	190.45	247.04	211.914	25.0414	1.46054	1.19985	1.13207	1.26415	0.141597	0.684678	0.833435	0.88334	0.800484	0.084384
CD1b	10.0499	5.12687	4.3616	6.5128	2.52057	6.77118	5.34557	3.26218	5.12631	1.44091	1.48422	0.959088	1.33702	1.26011	0.221175	0.673754	1.04266	0.747932	0.821448	0.159323
CD62P (Pselectin)	3.30892	1.71857	1.82544	2.28431	0.725823	2.83688	1.51548	1.23352	1.86196	0.698915	1.16639	1.13401	1.47985	1.26009	0.155961	0.857343	0.881826	0.675742	0.80497	0.091923
CD164	368.549	305.213	339.426	337.729	25.8843	259.253	281.4	266.742	269.132	9.19797	1.42158	1.08462	1.27249	1.25956	0.137864	0.703444	0.921979	0.785861	0.803762	0.0901097
CD10	4.75033	2.80277	2.65586	3.40299	0.954603	4.16947	2.32541	1.86103	2.7853	0.996943	1.13931	1.20528	1.42709	1.25723	0.123093	0.877721	0.829685	0.700726	0.802711	0.0747327
CD11b (activated)	5.89214	2.90081	2.85037	3.88111	1.42217	6.07876	2.22102	1.9255	3.40843	1.89206	0.9693	1.30607	1.48033	1.2519	0.212113	1.03167	0.765657	0.675526	0.824285	0.151191
CD26	311.957	290.098	272.327	291.461	16.2078	249.599	257.221	197.944	234.921	26.3313	1.24984	1.12782	1.37578	1.25114	0.101233	0.800105	0.886669	0.726863	0.804546	0.0653163
CD52	4.90346	2.04729	2.7606	3.23712	1.21374	4.43449	1.68107	1.94699	2.68752	1.24006	1.10576	1.21785	1.41788	1.24716	0.129098	0.904359	0.821118	0.705279	0.810252	0.0816366
CD38	33.6451	21.2168	17.596	24.1527	6.87304	25.8977	17.2282	14.5358	19.2206	4.84771	1.29915	1.23152	1.21053	1.24707	0.0378154	0.769731	0.812007	0.826086	0.802608	0.0239473
CD11c	7.04061	3.8466	3.98753	4.95825	1.47358	6.35498	2.97696	3.02579	4.11924	1.58103	1.10789	1.29212	1.31785	1.23929	0.0935041	0.902618	0.773921	0.758812	0.811784	0.064525
CD35	2.5233	1.52249	2.48379	2.17653	0.462755	2.17992	1.3067	1.79226	1.75963	0.357238	1.15752	1.16515	1.38584	1.23617	0.105879	0.863915	0.858261	0.721584	0.814587	0.0658033
CD45RB	1.73103	1.14764	1.29426	1.39098	0.247791	1.64054	0.925126	0.924069	1.16324	0.337498	1.05516	1.24052	1.40061	1.2321	0.141158	0.947726	0.806115	0.713972	0.822604	0.0961392
CD11b	5.02663	2.8316	2.6409	3.49971	1.0825	4.1452	2.33621	2.08453	2.85531	0.917859	1.21264	1.21205	1.2669	1.23053	0.0257218	0.824648	0.82505	0.789325	0.813008	0.0167469
CD22	3.40546	1.7474	1.66833	2.27373	0.800904	3.0963	1.44708	1.22493	1.92277	0.834754	1.09985	1.20753	1.36198	1.22312	0.107582	0.909218	0.828133	0.734225	0.823859	0.0715046
CD57	1.37816	1.1015	1.54863	1.34276	0.184248	1.34752	0.849532	1.16046	1.11917	0.205387	1.02274	1.2966	1.3345	1.21794	0.138894	0.977764	0.771251	0.749346	0.832787	0.102904
CD108	3.83822	1.53979	2.03491	2.47097	0.987691	2.83315	1.74226	1.44413	2.00651	0.597057	1.35475	0.88379	1.4091	1.21588	0.235869	0.738142	1.13149	0.709675	0.859769	0.192487
CD85a (ILT5)	3.92477	1.70127	2.09476	2.5736	0.968831	3.79806	1.2707	1.65473	2.24116	1.112	1.03336	1.33885	1.26593	1.21271	0.130267	0.967716	0.746912	0.789936	0.834854	0.0955749
CD334 (FGFR4)	11.3316	8.67359	9.50125	9.83546	1.11055	8.3632	7.30742	8.71203	8.12755	0.597152	1.35493	1.18696	1.09059	1.21083	0.109229	0.738045	0.842491	0.916936	0.83249	0.0733736
CD70	4.58389	1.99539	2.40898	2.99608	1.13537	4.75364	1.55868	1.74069	2.68433	1.46511	0.96429	1.28018	1.38392	1.20946	0.178463	1.03703	0.78114	0.722584	0.846918	0.13654
CD23	2.85619	1.56863	1.50374	1.97619	0.622821	2.87981	1.2743	1.0702	1.74143	0.809251	0.9918	1.23097	1.4051	1.20929	0.169425	1.00827	0.812365	0.711692	0.844108	0.123139
CD80	5.10652	2.26644	2.77556	3.38284	1.23642	5.24076	1.78186	2.01576	3.01279	1.5783	0.974386	1.27195	1.37693	1.20776	0.170492	1.02629	0.786194	0.726253	0.846245	0.12964
CD116	48.6984	18.6505	27.3441	31.5644	12.6248	42.4561	16.7099	20.1146	26.4269	11.4193	1.14703	1.11614	1.35942	1.20753	0.108139	0.871818	0.895946	0.73561	0.834458	0.070587
CD195 (CCR5)	50.496	21.7935	32.5137	34.9344	11.8421	42.4972	20.5076	23.7851	28.93	9.68636	1.18822	1.06271	1.36698	1.20597	0.12485	0.841595	0.940993	0.731541	0.838043	0.0855453
CD19	2.31691	1.47636	1.46633	1.7532	0.398625	2.0586	1.2419	1.12607	1.47553	0.415001	1.12548	1.18879	1.30216	1.20548	0.0730914	0.888512	0.841194	0.767952	0.832553	0.0495963
CD32	3.8715	1.87428	2.16209	2.63596	0.881528	3.42105	1.68467	1.58166	2.22913	0.843867	1.13167	1.11255	1.36698	1.20373	0.115694	0.883649	0.898834	0.731541	0.838008	0.0755381
CD215 (IL-15Rα)	55.6791	30.5075	43.3466	43.1777	10.277	43.2381	31.7207	31.8825	35.6138	5.39165	1.28773	0.961755	1.35957	1.20302	0.173103	0.77656	1.03977	0.735525	0.850617	0.134794
CD86	7.78961	3.37947	4.77307	5.31405	1.84062	6.57148	3.12815	3.56734	4.42232	1.53023	1.18537	1.08034	1.33799	1.20123	0.105782	0.843621	0.925633	0.747388	0.838881	0.0728454
CD54	347.56	301.125	348.052	332.246	22.0068	281.732	261.544	290.57	277.949	12.148	1.23365	1.15133	1.19783	1.19427	0.0337014	0.8106	0.868558	0.834846	0.838001	0.0237665
CD203c (E-NPP3)	12.9361	5.83622	5.85037	8.20756	3.34358	9.79843	5.78834	4.67192	6.7529	2.20122	1.32022	1.00827	1.25224	1.19358	0.133938	0.75745	0.991796	0.798568	0.849271	0.102169
CD196	65.3995	33.1661	51.1796	49.915	13.1896	51.7675	31.3319	40.7063	41.2685	8.35225	1.26333	1.05854	1.25729	1.19305	0.0951469	0.791558	0.944697	0.795363	0.843872	0.0713105
CD165	3.80826	2.49135	2.95511	3.08491	0.545402	3.5573	1.76746	2.70344	2.67606	0.730955	1.07055	1.40957	1.09309	1.19107	0.154775	0.934102	0.709438	0.914834	0.852791	0.101671
CD14	8.52863	4.12341	2.91022	5.18742	2.41395	7.19485	3.41253	2.51003	4.37247	2.02945	1.18538	1.20832	1.15944	1.18438	0.019967	0.843611	0.827597	0.862486	0.844565	0.0142593
CD45RO	7.14714	4.01961	4.83292	5.33322	1.32491	7.71557	3.35493	3.39112	4.82054	2.04715	0.926327	1.19812	1.42517	1.18321	0.203924	1.07953	0.834642	0.701671	0.871948	0.156501
CD49a	160.273	112.359	93.6359	122.089	28.0611	140.241	100.572	72.6533	104.489	27.7311	1.14284	1.11719	1.2888	1.18295	0.075582	0.875012	0.895101	0.775913	0.848675	0.0521003
CD85g (ILT7)	2.54993	1.38985	1.43641	1.79206	0.536231	3.04965	1.00432	1.08739	1.71379	0.945204	0.836141	1.38387	1.32097	1.18033	0.244727	1.19597	0.72261	0.757022	0.891867	0.215492
CD40	1.02863	0.88812	1.0399	0.98555	0.0690467	0.929451	0.770338	0.812321	0.83737	0.0673292	1.10671	1.1529	1.28016	1.17992	0.0733454	0.903583	0.867381	0.781153	0.850706	0.051354
CD84	4.90346	2.42215	2.68579	3.33713	1.11278	5.67189	1.89705	1.9298	3.16625	1.77181	0.86452	1.2768	1.39174	1.17769	0.22636	1.15671	0.78321	0.718523	0.886148	0.193131
NPC (57D2)	191.511	195.323	223.863	203.566	14.4364	137.374	152.685	262.801	184.287	55.8686	1.39409	1.27925	0.851835	1.17506	0.233312	0.717315	0.781707	1.17394	0.890987	0.201796
CD36	1.54461	1.1534	1.69077	1.46293	0.226856	1.50243	0.881929	1.42264	1.269	0.27563	1.02808	1.30782	1.18848	1.17479	0.114614	0.972691	0.764633	0.841412	0.859579	0.0859055
SSEA-4	13.2989	8.07382	9.4788	10.2839	2.2078	11.1236	6.78906	8.49284	8.80182	1.78299	1.19557	1.18924	1.11609	1.16697	0.0360649	0.836424	0.840873	0.895982	0.85776	0.0270881
CD119 (IFN-γ R α chain)	20.4427	14.9481	18.9352	18.1087	2.31806	17.5308	13.1641	15.8252	15.5067	1.79685	1.1661	1.13552	1.19652	1.16605	0.0249043	0.857556	0.880657	0.835758	0.85799	0.0183325
CD47	56.9674	36.2168	33.6658	42.2834	10.4353	54.9197	30.8315	26.2994	37.3502	12.5605	1.03728	1.17467	1.2801	1.16402	0.099414	0.964056	0.851304	0.78119	0.865517	0.075328
CD3	2.80626	1.73587	1.54863	2.03025	0.554018	2.30123	1.65227	1.27221	1.7419	0.424852	1.21946	1.0506	1.21728	1.16245	0.0790923	0.820036	0.951838	0.821505	0.86446	0.0617888
CD11a	2.43342	1.63783	1.42145	1.8309	0.435109	2.15566	1.43269	1.17765	1.58866	0.414222	1.12886	1.14319	1.20702	1.15969	0.0339758	0.885853	0.874745	0.828487	0.863029	0.0248418
CD18	5.77563	3.22376	2.83541	3.94493	1.30417	6.0713	2.70698	2.13181	3.63669	1.73746	0.951302	1.1909	1.33005	1.15742	0.156427	1.05119	0.839698	0.75185	0.880913	0.125633
CD85k (ILT3)	2.19374	1.29181	1.55611	1.68055	0.37858	2.15752	1.00072	1.34097	1.49974	0.485422	1.01679	1.29088	1.16043	1.15603	0.111941	0.983489	0.774664	0.861748	0.873301	0.0856429
CD2	1.44474	1.1188	1.10723	1.22359	0.156448	1.31952	1.01512	0.881089	1.07191	0.183439	1.0949	1.10214	1.25666	1.15123	0.0746094	0.913328	0.907328	0.795758	0.872138	0.0540643
CD58	84.5606	59.4118	69.6658	71.2127	10.3251	77.7454	48.6825	61.0745	62.5008	11.9077	1.08766	1.22039	1.14067	1.14957	0.0545524	0.919405	0.819409	0.876678	0.87183	0.0409671
CD41	1.63116	1.96655	1.89277	1.83016	0.143903	1.54162	1.70626	1.53009	1.59266	0.0804702	1.05808	1.15255	1.23703	1.14922	0.0730952	0.945107	0.867642	0.808385	0.873712	0.0559813
CD85h (ILT1)	4.25433	2.07036	2.2818	2.86883	0.983492	4.79657	1.81425	1.61175	2.74086	1.45596	0.886953	1.14116	1.41573	1.14795	0.215925	1.12746	0.8763	0.706351	0.903369	0.172978
CD152	4.57723	2.30681	2.90274	3.26226	0.961127	4.41956	1.91145	2.42407	2.91836	1.08194	1.03568	1.20684	1.19747	1.14666	0.0785709	0.965553	0.828612	0.835096	0.87642	0.0630819
CD62E	3.92477	2.20877	2.14713	2.76022	0.823842	3.9735	2.01944	1.58166	2.52487	1.03981	0.987736	1.09375	1.35752	1.14634	0.155474	1.01242	0.914284	0.736639	0.88778	0.114135
CD95	35.8455	6.90888	15.3292	19.3612	12.1525	31.0713	6.77106	12.1246	16.6557	10.4251	1.15365	1.02035	1.2643	1.1461	0.099733	0.866811	0.980051	0.790952	0.879271	0.0777007
CD101 (BB27)	1.751	1.36678	1.45137	1.52305	0.164841	1.4875	1.2311	1.26361	1.3274	0.113978	1.17715	1.11021	1.14859	1.14532	0.0274241	0.849513	0.90073	0.870632	0.873625	0.0210163
CD326 (Ep-CAM)	312.064	393.328	461.446	388.946	61.0638	247.031	358.83	429.67	345.177	75.1848	1.26326	1.09614	1.07395	1.14445	0.0844975	0.791603	0.912293	0.931138	0.878345	0.0618166
CD55	29.6005	22.0473	21.9875	24.5451	3.5748	27.6316	18.9093	18.4169	21.6526	4.23256	1.07126	1.16595	1.19388	1.1437	0.0524748	0.933482	0.857669	0.837607	0.876253	0.041288
CD45RA	1.99734	1.12457	1.30923	1.47704	0.375547	2.09033	0.921526	1.04871	1.35352	0.523584	0.955512	1.22033	1.24842	1.14142	0.131956	1.04656	0.81945	0.801015	0.889008	0.11166
CD28	18.4421	5.35755	5.09476	9.63147	6.23097	14.735	4.93161	4.74499	8.13719	4.66596	1.25159	1.08637	1.07372	1.13722	0.0810305	0.798987	0.920496	0.931346	0.883609	0.0600009
CD112 (Nectin-2)	219.89	153.501	158.005	177.132	30.2905	161.112	166.076	140.755	155.981	10.9556	1.36482	0.924277	1.12255	1.13722	0.180151	0.732695	1.08193	0.890826	0.901816	0.142785
CD89	4.46405	2.08189	2.42394	2.98996	1.05165	4.03135	1.99064	1.9298	2.6506	0.976658	1.10733	1.04584	1.25606	1.13641	0.0882499	0.903072	0.956169	0.796142	0.885127	0.0665518
CD1c	2.28029	1.43022	1.399	1.70317	0.408285	2.14259	1.33549	1.10029	1.52612	0.446359	1.06427	1.07093	1.27149	1.13556	0.0961531	0.939612	0.933768	0.786479	0.88662	0.0708502
CD202b (Tie2/Tek)	3.43209	1.88581	2.10973	2.47588	0.682297	3.16163	1.74946	1.69771	2.20293	0.678229	1.08555	1.07794	1.24269	1.13539	0.0759351	0.921196	0.927695	0.804705	0.884532	0.0565084
CD45	2.99268	1.6436	2.10973	2.24867	0.559453	2.6857	1.81066	1.52579	2.00738	0.493543	1.1143	0.907737	1.38271	1.13492	0.194455	0.897425	1.10164	0.723216	0.907427	0.154653
CD74	14.9401	4.38293	4.9601	8.09437	4.84638	15.9724	3.02736	4.86963	7.95645	5.71779	0.93537	1.44777	1.01858	1.13391	0.224522	1.0691	0.690716	0.98176	0.913857	0.161763
CD200 (OX2)	5.3229	2.50288	3.03741	3.62106	1.22301	5.66069	2.32181	2.19628	3.39293	1.60437	0.940327	1.07799	1.38298	1.13376	0.184967	1.06346	0.927656	0.723076	0.904731	0.139904
CD73	107.174	81.2284	67.6234	85.3419	16.4063	99.7126	71.7351	56.8797	76.1091	17.7579	1.07483	1.13234	1.18889	1.13202	0.0465651	0.930382	0.883128	0.841123	0.884878	0.0364608
Ms IgM, κ ITCL	7.69973	2.38178	2.52868	4.2034	2.47301	7.76782	1.77106	2.39828	3.97905	2.69127	0.991234	1.34483	1.05437	1.13015	0.153979	1.00884	0.743587	0.948433	0.900288	0.113515
CD210 (IL-10 R)	8.36551	3.32757	3.77057	5.15455	2.27768	8.18216	2.98776	3.0086	4.72617	2.44377	1.02241	1.11373	1.25327	1.1298	0.0949298	0.978082	0.897882	0.797915	0.891293	0.0737004
CD49f	105.952	87.2837	76.6459	89.9606	12.113	91.3718	72.6422	74.7421	79.5854	8.37823	1.15957	1.20156	1.02547	1.12887	0.0750939	0.862388	0.832253	0.975162	0.889934	0.0615076
CD99	278.046	273.42	275.192	275.553	1.90573	204.955	278.909	262.556	248.807	31.7183	1.35662	0.980318	1.04813	1.12835	0.163763	0.737127	1.02008	0.954082	0.903762	0.12087
CD197 (CCR7)	14.2743	5.39792	6.33666	8.66963	3.98159	12.3554	5.30238	5.24355	7.63376	3.33876	1.15531	1.01802	1.20847	1.12727	0.0802389	0.865566	0.982299	0.827495	0.891787	0.065862
CD59	285.832	230.046	225.741	247.206	27.3691	224.395	207.761	225.645	219.267	8.15195	1.27379	1.10726	1.00043	1.12716	0.112483	0.785059	0.903127	0.999575	0.895921	0.0877237
CD87	9.18775	4.85006	6.22444	6.75408	1.81002	9.34677	4.37725	4.84814	6.19072	2.23993	0.982986	1.10801	1.28388	1.12496	0.123423	1.01731	0.902515	0.778887	0.89957	0.097357
CD179a	16.215	5.90542	7.65337	9.92461	4.50489	17.2322	5.27718	5.82808	9.44581	5.51038	0.940975	1.11905	1.31319	1.1244	0.152003	1.06273	0.893616	0.761505	0.90595	0.123282
CD162	7.03728	2.45098	3.40399	4.29742	1.97606	6.68346	2.31461	2.70344	3.90051	1.97424	1.05294	1.05892	1.25913	1.12366	0.0958234	0.949722	0.944363	0.794197	0.896094	0.0720853
TCR Vβ23	7.66644	2.17416	2.798	4.21287	2.45529	6.4539	1.78546	2.91404	3.7178	1.98882	1.18788	1.21771	0.960181	1.12192	0.115015	0.841838	0.821216	1.04147	0.901508	0.099326
CD166	256.871	174.493	137.536	189.633	49.8807	192.945	184.788	126.559	168.097	29.5603	1.33132	0.944287	1.08674	1.12078	0.159827	0.751137	1.059	0.920185	0.910107	0.125887
CD138	86.6778	38.4025	50.8055	58.6286	20.4699	81.0974	35.9611	41.6819	52.9135	20.0654	1.06881	1.06789	1.21888	1.11853	0.0709635	0.93562	0.936426	0.820422	0.897489	0.0544956
Rat IgG1, κ ITCL	5.4494	2.30681	2.73815	3.49812	1.39096	5.52258	1.65587	2.82378	3.33408	1.61929	0.986749	1.39311	0.969676	1.11651	0.195709	1.01343	0.717819	1.03127	0.92084	0.143743
CD180 (RP105)	5.81225	2.99308	3.08978	3.96504	1.30677	5.23703	3.38373	2.28223	3.63433	1.21924	1.10984	0.884551	1.35384	1.11608	0.191636	0.901033	1.13052	0.738641	0.923397	0.160763
CD298	405.033	387.699	400.062	397.598	7.28806	279.477	395.248	437.213	370.646	66.7039	1.44925	0.9809	0.915027	1.11506	0.237835	0.690011	1.01947	1.09286	0.934116	0.175189
CD88	9.81691	4.86159	6.09726	6.92525	2.10602	9.3617	4.61483	4.9255	6.30068	2.16818	1.04862	1.05347	1.2379	1.11333	0.0881031	0.95363	0.949243	0.807823	0.903565	0.067724
CD27	3.11252	1.67243	1.66833	2.15109	0.679831	3.37999	1.49748	1.2851	2.05419	0.941484	0.920865	1.11683	1.29821	1.11197	0.154089	1.08594	0.89539	0.770292	0.917206	0.129781
CD115	73.9081	30	30.8379	44.9153	20.5038	77.6913	28.7365	23.1361	43.188	24.5044	0.951305	1.04397	1.33289	1.10939	0.162505	1.05119	0.957883	0.750249	0.919773	0.125778
CD105	5.51265	2.61822	2.8803	3.67039	1.30706	4.85442	2.5414	2.47994	3.29192	1.10514	1.13559	1.03023	1.16144	1.10909	0.0567497	0.880597	0.970657	0.861002	0.904085	0.0477481
CD134	8.8016	3.78893	5.22943	5.93998	2.10719	9.26838	3.48092	4.05731	5.6022	2.60304	0.949637	1.08848	1.28889	1.109	0.139258	1.05303	0.918709	0.775861	0.915868	0.113173
CD213a2	6.78096	2.43368	2.81297	4.0092	1.96604	6.15528	2.40101	2.33381	3.63003	1.78583	1.10165	1.01361	1.20531	1.10686	0.0783492	0.90773	0.986575	0.829661	0.907989	0.0640601
CD102	7.40013	3.70242	4.46633	5.18963	1.59387	6.8925	3.60331	3.66619	4.72067	1.53593	1.07365	1.02751	1.21825	1.10647	0.0812553	0.931402	0.973231	0.82085	0.908494	0.0642836
EGFR	222.983	167.797	211.601	200.794	23.7903	201.853	146.087	199.294	182.411	25.7064	1.10468	1.14861	1.06175	1.10501	0.035459	0.905242	0.870618	0.941837	0.905899	0.0290788
CD46	85.9387	55.3576	65.8429	69.0464	12.6886	77.3162	56.4111	53.9054	62.5442	10.4953	1.11152	0.981324	1.22145	1.10477	0.0981481	0.899666	1.01903	0.818698	0.912465	0.082285
CD181 (CXCR1)	16.2583	6.6782	7.77307	10.2365	4.28145	14.6006	6.2419	6.88539	9.24263	3.79775	1.11354	1.0699	1.12892	1.10412	0.0249998	0.898038	0.934668	0.8858	0.906169	0.020762
CD122	1.56458	1.24567	1.3616	1.39062	0.1318	1.38671	1.2311	1.16476	1.26086	0.0930234	1.12827	1.01184	1.169	1.10303	0.0665946	0.886315	0.988301	0.855435	0.910017	0.0567726
CD314 (NKG2D)	4.7004	3.11995	3.87531	3.89856	0.645424	3.60769	2.77898	4.42693	3.60453	0.672779	1.30288	1.1227	0.875394	1.10033	0.175237	0.767528	0.890711	1.14234	0.933527	0.155984
CD117 (c-kit)	2.83955	1.54556	1.81796	2.06769	0.557001	2.85368	1.46148	1.45702	1.92406	0.657341	0.995049	1.05753	1.24772	1.1001	0.107456	1.00498	0.945601	0.801461	0.917346	0.0854531
Notch 3	6.21172	3.16609	3.24688	4.20823	1.41706	5.40314	2.5594	3.55444	3.83899	1.17826	1.14965	1.23705	0.913472	1.10006	0.136674	0.86983	0.808377	1.09472	0.92431	0.123085
CD124	5.66578	2.45675	3.11222	3.74492	1.38436	4.9832	2.5306	2.61748	3.37709	1.13624	1.13698	0.970817	1.18901	1.09894	0.0930512	0.879526	1.03006	0.841033	0.916873	0.0815635
CD205 (DEC-205)	6.77763	2.97578	3	4.25114	1.78653	6.07689	3.21094	2.39398	3.89394	1.5792	1.11531	0.926762	1.25314	1.0984	0.133779	0.896611	1.07903	0.797994	0.924544	0.116419
CD33	4.80692	2.38178	3.18703	3.45858	1.00851	4.81896	2.5234	2.3639	3.23542	1.12163	0.997502	0.943877	1.34821	1.09653	0.179307	1.0025	1.05946	0.741724	0.934563	0.138326
CD131	6.25832	6.77047	2.69327	5.24069	1.81339	5.83427	7.5414	2.05014	5.14194	2.29463	1.07268	0.897774	1.3137	1.09472	0.170513	0.932241	1.11387	0.761211	0.935772	0.143992
CD20	2.61318	1.53979	1.45885	1.87061	0.526117	2.58119	1.55148	1.14327	1.75864	0.60503	1.0124	0.992469	1.27604	1.09363	0.129236	0.987756	1.00759	0.783675	0.92634	0.101203
CD156c (ADAM-10)	72.5533	52.7682	67.9152	64.4122	8.4485	64.5651	56.2347	55.9255	58.9084	4.00188	1.12372	0.938356	1.21439	1.09216	0.114879	0.8899	1.06569	0.823461	0.926351	0.102195
CD129 (IL-9 R)	16.4847	5.28835	5.67082	9.14795	5.1902	14.4942	5.98272	4.52149	8.33281	4.39742	1.13733	0.883937	1.25419	1.09182	0.154544	0.879253	1.1313	0.797325	0.93596	0.142119
CD137L (4-1BB L)	16.2217	6.30334	7.82544	10.1168	4.36129	16.495	6.02592	6.28367	9.60152	4.87554	0.983434	1.04604	1.24536	1.09161	0.111681	1.01685	0.955987	0.80298	0.925271	0.0899712
CD141	5.46937	2.07036	2.34913	3.29629	1.54081	5.25569	2.22822	1.80946	3.09779	1.53541	1.04066	0.929152	1.29825	1.08935	0.154568	0.960931	1.07625	0.770267	0.935816	0.126173
CD182 (CXCR2)	7.46671	4.14648	4.43641	5.34987	1.50151	6.81784	4.01008	3.90688	4.9116	1.34858	1.09517	1.03402	1.13554	1.08824	0.0417355	0.913098	0.967104	0.880639	0.920281	0.0356624
CD258 (LIGHT)	8.65846	4.12918	6.95012	6.57925	1.86757	8.63942	3.85529	5.84527	6.11333	1.96229	1.0022	1.07104	1.18902	1.08742	0.0771403	0.997801	0.93367	0.841031	0.924167	0.0643528
Tim-4	6.89414	2.61246	2.83541	4.114	1.96796	6.34752	2.29302	2.74642	3.79565	1.81391	1.08612	1.13931	1.0324	1.08594	0.0436446	0.920712	0.877724	0.968614	0.92235	0.0371235
CD155 (PVR)	298.019	231.574	293.364	274.319	30.2849	247.034	241.015	270.933	252.994	12.9204	1.20639	0.960829	1.08279	1.08334	0.10025	0.828921	1.04077	0.923537	0.931075	0.0866503
CD276	260.28	247.191	215.693	241.055	18.7124	198.768	238.42	239.102	225.43	18.8547	1.30946	1.03679	0.902098	1.08278	0.169456	0.763672	0.964514	1.10853	0.945571	0.141422
TLT-2	7.5466	2.09919	2.89526	4.18035	2.40238	7.24337	1.91145	2.61748	3.9241	2.36471	1.04186	1.09822	1.10613	1.08207	0.0286134	0.959819	0.910563	0.904056	0.924813	0.0248954
LT-β R	32.2403	15.6805	17.5212	21.814	7.41073	28.5442	14.4024	17.0501	19.9989	6.13835	1.12949	1.08874	1.02763	1.08195	0.0418601	0.885358	0.918494	0.973115	0.925655	0.0361831
PSMA	18.9348	11.3379	15.1721	15.1483	3.10143	16.0545	9.44564	17.553	14.3511	3.52218	1.1794	1.20034	0.864357	1.08137	0.153686	0.847885	0.8331	1.15693	0.945971	0.149292
CD132	7.74967	2.90081	5.29676	5.31574	1.97958	7.02501	2.70698	4.95989	4.89729	1.76338	1.10315	1.0716	1.06792	1.08089	0.0158135	0.906492	0.933183	0.9364	0.925358	0.0134051
CD13	71.3615	64.654	69.4339	68.4831	2.81966	70.685	63.1246	57.4427	63.7507	5.42423	1.00957	1.02423	1.20875	1.08085	0.0906371	0.990519	0.976344	0.8273	0.931388	0.0738283
CD6	4.81358	2.46251	2.5212	3.26576	1.09473	4.61926	2.5378	2.05014	3.06907	1.11408	1.04207	0.970335	1.22977	1.08072	0.109382	0.959631	1.03057	0.813163	0.934455	0.0905244
CLEC9A	5.13316	3.69666	3.87531	4.23504	0.639238	5.02986	3.23254	3.60602	3.95614	0.774394	1.02054	1.14358	1.07468	1.0796	0.0503508	0.979877	0.87445	0.93051	0.928279	0.0430692
Mac-2 (Galectin-3)	16.8009	8.58708	12.6808	12.6896	3.3533	14.5726	7.09863	14.4756	12.049	3.50063	1.15291	1.20968	0.876009	1.07953	0.145768	0.867369	0.826664	1.14154	0.945191	0.139831
CD50 (ICAM-3)	1.89414	1.23991	1.35411	1.49605	0.285325	1.86823	1.2851	1.0788	1.41071	0.334302	1.01387	0.964836	1.25521	1.07797	0.126915	0.986323	1.03645	0.79668	0.939816	0.10326
CD221 (IGF-1R)	8.34554	5.4729	5.98504	6.60116	1.25106	6.78052	5.036	6.55014	6.12222	0.773811	1.23081	1.08675	0.913726	1.0771	0.12963	0.812472	0.920171	1.09442	0.942354	0.116169
CD351	5.53262	3.9504	5.58105	5.02136	0.757537	4.11907	3.84089	6.49427	4.81808	1.19067	1.34317	1.02851	0.85938	1.07702	0.200463	0.744507	0.972279	1.16363	0.960138	0.171321
CD146	37.7497	16.9723	16.7057	23.8092	9.85797	31.6779	20.0576	14.0372	21.9242	7.32171	1.19167	0.846179	1.1901	1.07598	0.162498	0.839156	1.18178	0.840265	0.953735	0.161255
CD340 (erbB2)	20.6425	18.1719	19.0399	19.2847	1.02338	17.8294	18.1497	17.841	17.94	0.148357	1.15778	1.00122	1.0672	1.0754	0.064177	0.863725	0.998783	0.937031	0.93318	0.0552047
CD284 (TLR4)	6.99734	4.74048	5.13217	5.62333	0.98464	6.14222	4.64723	4.81375	5.20107	0.668958	1.13922	1.02007	1.06615	1.07514	0.0490583	0.877794	0.980328	0.937957	0.932026	0.0420689
CD167a (DDR1)	11.285	4.95963	6.56858	7.60439	2.68416	10.6962	4.69762	5.90544	7.09974	2.59041	1.05505	1.05577	1.11229	1.07437	0.0268156	0.947824	0.947172	0.899044	0.931347	0.0228429
CD104	4.83356	2.12803	2.65586	3.20581	1.17098	4.57633	1.97624	2.43696	2.99651	1.13283	1.05621	1.07681	1.08982	1.07428	0.01384	0.946784	0.928673	0.917579	0.931012	0.0120371
CD34	4.05459	2.2895	2.48379	2.94263	0.790268	4.98134	2.4658	1.68481	3.04398	1.40653	0.813957	0.928503	1.47422	1.07223	0.288074	1.22857	1.077	0.678324	0.994631	0.232064
Notch 2	18.8782	11.2572	12.8379	14.3244	3.28401	15.9668	10.378	13.5559	13.3002	2.28877	1.18234	1.08472	0.947036	1.07137	0.0965254	0.84578	0.921895	1.05593	0.9412	0.0868707
CD53	8.64847	3.41407	3.74813	5.27022	2.39267	8.64688	3.13535	3.33524	5.03916	2.55235	1.00018	1.0889	1.12379	1.07096	0.0520339	0.999817	0.918361	0.889842	0.936006	0.0465985
CD266 (Fn14)	14.2743	14.308	17.8279	15.4701	1.66732	12.2191	13.6681	17.9269	14.6047	2.4225	1.16819	1.04681	0.994477	1.06983	0.0727631	0.856022	0.95528	1.00555	0.938952	0.0621283
β2-microglobulin	69.8003	40.2768	63.7706	57.9492	12.7364	66.0396	35.9395	61.9298	54.6363	13.3267	1.05695	1.12068	1.02972	1.06912	0.0381184	0.946122	0.892313	0.971134	0.936523	0.0328868
CD30	3.80493	1.89158	1.94514	2.54721	0.889605	4.30758	1.76386	1.56447	2.5453	1.24877	0.88331	1.07241	1.24332	1.06635	0.147036	1.13211	0.932479	0.804298	0.956294	0.134882
HLA-A,B,C	12.3535	8.08535	11.6484	10.6958	1.86815	10.5543	7.26782	12.7178	10.18	2.24062	1.17047	1.11249	0.915914	1.06629	0.108936	0.854356	0.898887	1.09181	0.94835	0.103055
CD304	56.5546	39.481	45.8005	47.2787	7.04821	45.3546	37.959	50.2393	44.5176	5.04822	1.24694	1.0401	0.911648	1.06623	0.138125	0.801962	0.96145	1.09692	0.953442	0.120547
CD49d	6.04527	2.34141	2.12469	3.50379	1.79928	5.73162	1.82145	2.47994	3.34434	1.70933	1.05472	1.28546	0.856749	1.06564	0.175191	0.948115	0.777931	1.1672	0.964417	0.159337
CD209 (DC-SIGN)	3.68509	1.52826	1.91521	2.37619	0.938918	3.20642	1.59827	1.75788	2.18752	0.723409	1.14928	0.956194	1.0895	1.06499	0.080711	0.870107	1.04581	0.917851	0.94459	0.0741815
CD158e1 (NKB1)	2.25033	1.38985	1.48878	1.70965	0.384445	2.16125	1.45068	1.24642	1.61945	0.392083	1.04122	0.958065	1.19444	1.06458	0.0979049	0.960415	1.04377	0.837209	0.947131	0.0848498
CD61	2.12716	1.6609	1.66833	1.8188	0.218069	2.11273	1.43988	1.61605	1.72289	0.284887	1.00683	1.15349	1.03235	1.06423	0.0639762	0.993214	0.866931	0.968661	0.942935	0.0546701
CD148	7.60652	5.29412	7.00998	6.63687	0.980208	8.41732	4.76602	5.96562	6.38298	1.51957	0.903675	1.11081	1.17506	1.06318	0.115798	1.10659	0.900248	0.851018	0.952619	0.110715
Tim-3	3.06591	1.58593	1.82544	2.15909	0.648631	2.85741	1.37509	1.89971	2.04407	0.613703	1.07297	1.15333	0.960901	1.0624	0.0789124	0.931993	0.867057	1.04069	0.94658	0.071632
TCR Vβ13.2	5.48602	2.54902	2.71571	3.58358	1.34695	5.25009	1.91505	3.35673	3.50729	1.36568	1.04494	1.33105	0.809034	1.06167	0.21344	0.956995	0.751288	1.23604	0.981442	0.198654
DR3 (TRAMP)	6.68442	2.54325	5.11721	4.78163	1.7072	7.18738	1.66667	7.04871	5.30092	2.57043	0.930021	1.52595	0.725978	1.06065	0.339399	1.07524	0.655329	1.37745	1.03601	0.296108
CD172b (SIRPb)	2.85952	1.6263	1.93766	2.14116	0.523622	2.5308	1.76746	1.7149	2.00438	0.372846	1.12989	0.920133	1.12989	1.05997	0.0988814	0.885042	1.0868	0.885038	0.952293	0.0951101
CD126 (IL-6Rα)	4.40746	2.65283	2.58853	3.21627	0.842705	3.46585	3.47732	2.26074	3.06797	0.570814	1.27168	0.762893	1.14499	1.05986	0.21626	0.786359	1.3108	0.873371	0.990176	0.22948
CD16	3.05925	1.68973	1.69825	2.14908	0.643599	4.16947	1.45428	1.32808	2.31728	1.31071	0.733728	1.1619	1.27873	1.05812	0.234285	1.3629	0.860658	0.782027	1.00186	0.257304
CD42b	3.33555	1.86851	3.56858	2.92421	0.752532	3.50691	1.67387	3.22779	2.80286	0.806407	0.951138	1.11629	1.10558	1.05767	0.075454	1.05137	0.895828	0.904504	0.950568	0.0713669
CD109	6.31824	2.7624	3.63591	4.23885	1.51298	5.58604	2.99496	3.24928	3.94343	1.16613	1.13108	0.922349	1.11899	1.05747	0.0956734	0.884113	1.08419	0.893664	0.953989	0.0921476
CD218a (IL-18Rα)	13.4421	4.34256	5.73815	7.84093	4.00138	11.4408	4.68683	5.37249	7.16672	3.03519	1.17492	0.926546	1.06806	1.05651	0.101727	0.851121	1.07928	0.936275	0.955558	0.0941368
CD172a (SIRPa)	31.528	28.0392	31.4364	30.3345	1.62346	27.262	30.1332	29.0415	28.8123	1.1833	1.15648	0.930509	1.08246	1.05648	0.0940628	0.864694	1.07468	0.923819	0.954398	0.0884114
CD31	7.33356	5.57093	5.8803	6.2616	0.768439	8.39866	4.59323	5.43696	6.14295	1.63179	0.873182	1.21286	1.08154	1.05586	0.139856	1.14524	0.8245	0.924606	0.964781	0.133986
CD21	2.28029	1.34948	1.3616	1.66379	0.435961	2.96379	1.1987	1.0702	1.74423	0.863953	0.769383	1.12578	1.27228	1.05582	0.211184	1.29974	0.88827	0.78599	0.991334	0.222039
CD231 (TALLA)	10.6991	5.61707	6.86035	7.7255	2.16303	7.92833	5.31317	9.02149	7.421	1.55584	1.34947	1.0572	0.760445	1.0557	0.240472	0.74103	0.945898	1.31502	1.00065	0.237507
Notch 1	9.53395	5.58824	5.51372	6.87864	1.87784	7.90034	5.63355	5.70774	6.41387	1.05152	1.20678	0.991956	0.966007	1.05491	0.107906	0.828653	1.00811	1.03519	0.957317	0.0916485
CD179b	3.71172	2.65283	2.61097	2.99184	0.509318	4.24412	2.04464	2.63897	2.97591	0.929006	0.874555	1.29746	0.989391	1.0538	0.178555	1.14344	0.770739	1.01072	0.974967	0.15424
DLL1	1.498	1.12457	1.49626	1.37294	0.17563	1.45203	1.00432	1.4914	1.31592	0.22092	1.03166	1.11973	1.00326	1.05155	0.0495871	0.969314	0.893072	0.996755	0.953047	0.0438634
MSC (W7C6)	109.071	58.3449	56.8878	74.768	24.2634	91.6461	60.1152	57.4384	69.7332	15.5332	1.19013	0.970551	0.990414	1.05037	0.0991631	0.840241	1.03034	1.00968	0.960087	0.085163
CD111	9.50067	6.25144	5.11721	6.95644	1.85768	7.96193	6.97984	4.84384	6.5952	1.30169	1.19326	0.895642	1.05644	1.04845	0.121634	0.838039	1.11652	0.946579	0.967045	0.114606
NKp80	3.15579	1.85698	2.01247	2.34175	0.579107	2.95073	1.74586	1.98997	2.22885	0.52008	1.0695	1.06365	1.01131	1.04815	0.0261618	0.93502	0.940162	0.988821	0.954668	0.0242412
CD335 (NKp46)	2.28695	1.53979	1.64589	1.82421	0.330062	1.92609	1.40749	1.90831	1.7473	0.240391	1.18735	1.094	0.862483	1.04795	0.136567	0.84221	0.914076	1.15944	0.971909	0.135813
Ig light chain λ	1.31491	1.09573	1.35411	1.25492	0.113695	1.30459	1.08351	1.20774	1.19861	0.0904849	1.00791	1.01128	1.1212	1.0468	0.0526294	0.99215	0.988848	0.891901	0.957633	0.0464991
CD158a/h	9.49734	3.67935	4.40648	5.86106	2.58832	9.63606	3.56371	3.93266	5.71081	2.77965	0.985604	1.03245	1.12048	1.04618	0.0559134	1.01461	0.968571	0.892472	0.95855	0.050362
CXCR7	13.0726	6.52249	11.6633	10.4195	2.815	12.8742	5.49676	12.4685	10.2798	3.38618	1.01541	1.18661	0.935426	1.04581	0.104774	0.984826	0.842739	1.06903	0.965532	0.0933853
Notch 4	27.1072	21.5283	24.2693	24.3016	2.2777	22.1463	18.9669	31.3668	24.16	5.25867	1.224	1.13504	0.773728	1.04426	0.194711	0.816991	0.881023	1.29244	0.996819	0.210667
TRA-1-60-R	2.01398	1.30911	1.90773	1.74361	0.310282	1.86264	1.16991	2.04585	1.6928	0.377228	1.08125	1.11899	0.93249	1.04424	0.0805096	0.924852	0.893664	1.0724	0.963638	0.0779514
CD163	4.00133	2.20877	2.77556	2.99522	0.748113	3.58156	2.26062	2.68625	2.84281	0.550518	1.1172	0.977062	1.03325	1.0425	0.0575855	0.895092	1.02348	0.967821	0.96213	0.0525668
Rat IgG2a, κ ITCL	4.747	1.93195	2.70075	3.12657	1.18803	4.89922	1.65587	2.72493	3.09334	1.34947	0.968931	1.16673	0.991126	1.04226	0.0884767	1.03206	0.857097	1.00895	0.966038	0.0776089
erbB3/HER-3	17.7796	15.0519	15.8603	16.2306	1.14395	16.5939	13.8481	16.4484	15.6301	1.26149	1.07146	1.08693	0.964247	1.04088	0.054553	0.933309	0.920023	1.03708	0.96347	0.0523309
CD7	29.3642	35.8708	35.02	33.4183	2.88768	28.8839	33.6609	33.6662	32.0703	2.25314	1.01663	1.06565	1.04021	1.04083	0.020019	0.983644	0.938392	0.961343	0.961127	0.0184746
MSC (W5C5)	64.1911	44.0138	57.8304	55.3451	8.4227	56.928	37.635	70.1777	54.9135	13.3616	1.12758	1.16949	0.824058	1.04038	0.153916	0.886852	0.855072	1.21351	0.985144	0.161998
IL-28RA	4.51731	4.05421	4.2793	4.28361	0.189084	3.68794	5.56156	3.66619	4.30523	0.888401	1.22489	0.728971	1.16723	1.04036	0.221442	0.816402	1.3718	0.856726	1.01498	0.252848
CD123	2.14381	1.34948	1.52618	1.67316	0.340529	2.28817	1.41109	1.24642	1.64856	0.457241	0.936911	0.956341	1.22446	1.03924	0.13121	1.06734	1.04565	0.816689	0.97656	0.113392
TCR g/d	17.9095	5.15571	7.20449	10.0899	5.59217	18.7365	4.19726	7.7235	10.2191	6.19236	0.955861	1.22835	0.932802	1.039	0.134218	1.04618	0.8141	1.07204	0.977439	0.11598
CD66a/c/e	56.265	53.0738	45.4414	51.5934	4.54101	65.2669	49.9784	38.2006	51.1486	11.0807	0.862075	1.06194	1.18955	1.03785	0.13477	1.15999	0.941677	0.840656	0.980775	0.133267
CD207 (Langerin)	2.61651	1.45329	1.62344	1.89775	0.512969	2.4748	1.41109	1.59026	1.82538	0.464999	1.05726	1.02991	1.02087	1.03601	0.0154719	0.945841	0.970962	0.97956	0.965454	0.0143059
CD318 (CDCP1)	3.14913	2.31834	3.02244	2.82997	0.365458	2.83688	2.4406	2.88395	2.72048	0.198832	1.11007	0.949904	1.04802	1.036	0.065938	0.900844	1.05274	0.95418	0.969254	0.0629201
CD150 (SLAM)	6.80759	2.7278	3.15711	4.23083	1.83045	6.81784	2.5522	3.04728	4.13911	1.90491	0.998496	1.0688	1.03604	1.03445	0.0287252	1.00151	0.935625	0.965212	0.967448	0.0269421
CD178 (Fas-L)	5.25632	3.01038	3.00748	3.75806	1.05943	5.04666	3.39813	2.5616	3.6688	1.03241	1.04155	0.885894	1.17406	1.03383	0.11777	0.960112	1.1288	0.851744	0.98022	0.113999
CD103	1.1984	1.01499	1.14464	1.11934	0.0769824	1.23927	1.00432	1.01862	1.0874	0.107543	0.967024	1.01063	1.12371	1.03379	0.0660296	1.0341	0.989483	0.88991	0.971164	0.0602741
CD1a	4.5739	2.8489	2.85037	3.42439	0.812825	5.71109	2.64579	2.32951	3.56213	1.52502	0.800881	1.07677	1.22359	1.03375	0.175232	1.24862	0.928704	0.817266	0.998198	0.182829
CD161	4.6771	2.99308	2.68579	3.45199	0.87532	3.91377	3.61411	2.49713	3.34167	0.609581	1.19504	0.828165	1.07555	1.03292	0.152778	0.836795	1.20749	0.92976	0.991348	0.157477
CD96	5.93542	2.92964	3.50873	4.1246	1.30209	5.60097	3.11735	3.19341	3.97058	1.15328	1.05971	0.939786	1.09874	1.03275	0.0676363	0.943652	1.06407	0.910133	0.972619	0.066099
CD184 (CXCR4)	19.7903	7.87197	20.8878	16.1833	5.89408	19.2124	8.22894	18.8295	15.4236	5.0898	1.03008	0.95662	1.10931	1.032	0.0623505	0.970799	1.04535	0.901461	0.972536	0.0587541
IFN-γ R b chain	21.2517	12.4798	15.5087	16.4134	3.63778	23.5386	11.9294	13.5258	16.3313	5.13786	0.902842	1.04614	1.1466	1.03186	0.100026	1.10761	0.955899	0.87214	0.978551	0.0974568
CD279 (PD-1)	3.98802	3.00461	2.58105	3.19123	0.589355	4.01082	2.88697	2.43696	3.11159	0.661866	0.994313	1.04075	1.05912	1.0314	0.0272734	1.00572	0.960845	0.944176	0.970247	0.0259896
CD307	2.6498	1.65513	2.24439	2.18311	0.408377	2.44867	1.65587	2.23066	2.11173	0.334408	1.08214	0.999556	1.00616	1.02928	0.0374703	0.924098	1.00044	0.993883	0.972808	0.0345473
TCR Vβ9	3.17577	1.56286	1.88529	2.20797	0.696879	3.21762	1.2383	2.25215	2.23602	0.808133	0.986993	1.2621	0.837106	1.02873	0.175996	1.01318	0.79233	1.19459	1.00003	0.164486
CD114	6.88083	3.13149	3.95761	4.65664	1.60849	7.3199	2.91577	3.69198	4.64255	1.91951	0.940017	1.07398	1.07195	1.02865	0.0626783	1.06381	0.931112	0.932881	0.975935	0.0621418
CD300F	4.90679	3.06228	3.37406	3.78105	0.806134	4.91041	2.80058	3.40401	3.705	0.887243	0.999262	1.09345	0.991203	1.02797	0.046416	1.00074	0.914538	1.00888	0.974717	0.0426825
CD336 (NKp44)	3.0526	1.98962	2.10224	2.38149	0.476769	2.53453	1.87185	2.59599	2.33412	0.327837	1.2044	1.06292	0.809805	1.02571	0.163229	0.830286	0.940808	1.23487	1.00199	0.17074
Ig light chain k	1.30493	1.17647	1.28678	1.25606	0.0567637	1.32139	1.1987	1.16476	1.22828	0.0672785	0.987542	0.981452	1.10477	1.02459	0.0567497	1.01262	1.0189	0.905169	0.978894	0.0521945
Rat IgG2b, κ ITCL	1.53129	1.0496	1.22693	1.26927	0.198917	1.52482	0.903528	1.35387	1.26074	0.262052	1.00424	1.16166	0.906242	1.02405	0.105212	0.995776	0.860834	1.10346	0.986689	0.099259
CD282 (TLR2)	4.65047	3.16032	3.25436	3.68838	0.681377	4.1788	3.08855	3.49857	3.58864	0.449625	1.11287	1.02324	0.930199	1.0221	0.0745801	0.898576	0.97729	1.07504	0.983635	0.0721801
C5L2	20.8356	13.5582	16.6085	17.0008	2.98387	22.8854	11.5155	17.0544	17.1518	4.64226	0.91043	1.17739	0.973851	1.02056	0.113882	1.09838	0.849334	1.02685	0.991523	0.104698
CD140b	16.4015	4.83852	6.57606	9.27202	5.09094	16.4968	5.27358	5.74642	9.17227	5.18284	0.994219	0.917503	1.14438	1.0187	0.0942239	1.00581	1.08991	0.873839	0.989856	0.0889313
CD97	40.4061	29.4925	33.808	34.5689	4.48784	39.0705	30.6299	31.9642	33.8882	3.70472	1.03418	0.962865	1.05768	1.01824	0.040317	0.966946	1.03857	0.945463	0.983659	0.0398045
Tim-1	18.4987	7.22607	9.03741	11.5874	4.94265	17.7846	6.33549	10.384	11.5014	4.7404	1.04015	1.14057	0.870324	1.01701	0.111533	0.9614	0.876755	1.149	0.995718	0.11376
HLA-G	4.01465	2.47982	3.60599	3.36682	0.649014	3.89511	2.15623	4.16476	3.40536	0.890107	1.03069	1.15007	0.865833	1.01553	0.116534	0.970225	0.869511	1.15496	0.998231	0.118203
CD49e	110.073	70.3287	63.8529	81.4183	20.4339	106.676	66.9834	66.1977	79.9524	18.8992	1.03185	1.04994	0.964578	1.01546	0.0367263	0.969137	0.952434	1.03672	0.986098	0.0364409
CD39	3.70506	1.94925	2.40898	2.68776	0.743419	3.70101	1.66307	2.76361	2.70923	0.832874	1.00109	1.17208	0.871678	1.01495	0.12303	0.998906	0.853183	1.14721	0.999767	0.120039
CD172g (SIRPg)	5.2763	2.47982	2.76808	3.50806	1.25586	4.67525	2.58099	2.90115	3.3858	0.921102	1.12856	0.960799	0.954133	1.0145	0.0807	0.886086	1.0408	1.04807	0.991653	0.0747062
integrin β5	97.1937	50.7151	61.1596	69.6895	19.9104	84.3468	55.5328	62.5831	67.4875	12.2638	1.15231	0.913247	0.977254	1.01427	0.101047	0.867821	1.09499	1.02328	0.995363	0.0948199
CD337 (NKp30)	3.68509	3.13725	3.46384	3.42873	0.225025	3.26428	3.15335	3.79083	3.40282	0.278078	1.12891	0.994897	0.913742	1.01252	0.0887227	0.885808	1.00513	1.0944	0.995113	0.085452
CD143	10.6991	3.66782	4.02494	6.13061	3.23368	11.1348	4.25126	3.31805	6.23469	3.48575	0.960872	0.862761	1.21304	1.01222	0.14754	1.04072	1.15907	0.824373	1.00805	0.138578
IgD	5.5992	3.64475	4.23441	4.49279	0.81855	6.05077	3.7725	3.70057	4.50795	1.09133	0.925371	0.966138	1.14426	1.01192	0.0950446	1.08065	1.03505	0.873928	0.996542	0.088677
CD100	10.739	4.90196	6.42643	7.3558	2.47192	10.8735	5.0252	6	7.29955	2.55828	0.987635	0.975476	1.07107	1.01139	0.0424895	1.01252	1.02514	0.933644	0.990435	0.0404863
CD8a	1.2217	0.980392	1.04738	1.08316	0.101712	1.55282	0.853132	0.954155	1.12003	0.308791	0.786766	1.14917	1.09771	1.01121	0.160093	1.27103	0.870194	0.910991	1.0174	0.18011
CD158d	7.31025	2.94118	3.61347	4.62163	1.92085	6.83837	2.94096	3.74785	4.50906	1.67969	1.069	1.00007	0.964144	1.01107	0.0435105	0.93545	0.999928	1.03719	0.990856	0.0420278
CD290	3.92144	2.12226	2.76808	2.93726	0.744189	3.5405	2.29302	2.7808	2.87144	0.5133	1.10759	0.925532	0.995425	1.00952	0.0749916	0.902858	1.08046	1.0046	0.995971	0.0727617
CD43	38.1957	13.0854	17.4015	22.8942	10.9624	43.8522	11.6343	16.904	24.1302	14.1105	0.871011	1.12472	1.02943	1.00839	0.104641	1.14809	0.889106	0.971411	1.00287	0.108045
CD135	4.39081	2.26644	2.68579	3.11434	0.918691	4.38596	2.10223	2.84527	3.11116	0.951098	1.00111	1.07811	0.943947	1.00772	0.0549711	0.998896	0.92755	1.05938	0.995276	0.0538811
CD64	5.78562	2.37024	2.2818	3.47922	1.63127	5.44979	1.82505	3.44269	3.57251	1.48264	1.06162	1.29872	0.662794	1.00771	0.262401	0.941955	0.769986	1.50877	1.07357	0.315637
CD294	5.09321	3.56401	4.25686	4.30469	0.625207	4.52034	3.87329	4.36246	4.25203	0.275458	1.12673	0.920152	0.975792	1.00756	0.0872756	0.887524	1.08678	1.02481	0.999703	0.0832596
CD44	5.76232	5.05767	6.93516	5.91838	0.774386	7.60732	4.08567	6.78653	6.15984	1.50445	0.75747	1.2379	1.0219	1.00576	0.196468	1.32018	0.807817	0.978569	1.03552	0.213014
TRA-1-81	8.16911	2.35294	2.99252	4.50486	2.60414	6.70586	2.26062	4.01862	4.32837	1.82793	1.2182	1.04084	0.744662	1.00124	0.19534	0.82088	0.960763	1.34289	1.04151	0.220626
CD94	2.46671	1.44175	1.78803	1.89883	0.425709	2.88541	1.49748	1.5086	1.96383	0.65167	0.854892	0.962786	1.18523	1.00097	0.137535	1.16974	1.03865	0.84372	1.01737	0.133944
CD106	1.64115	1.28028	1.30923	1.41022	0.163719	1.87943	1.32469	1.12607	1.4434	0.318806	0.873213	0.96647	1.16265	1.00078	0.120625	1.1452	1.03469	0.860106	1.01333	0.117363
CD158f	6.61119	3.56978	3.34414	4.50837	1.48977	6.57708	4.01008	3.03009	4.53908	1.49559	1.00519	0.890202	1.10365	0.999678	0.0872248	0.994841	1.12334	0.906088	1.00809	0.0891862
CD303	4.80692	2.07612	2.98504	3.28936	1.13542	4.42329	1.92585	3.58453	3.31122	1.03773	1.08673	1.07803	0.832756	0.999173	0.117728	0.920192	0.927616	1.20083	1.01621	0.13058
SSEA-5	14.5506	6.85121	11.3267	10.9095	3.15707	15.0243	5.66955	13.8395	11.5111	4.15883	0.968473	1.20842	0.818429	0.998442	0.160618	1.03255	0.827525	1.22185	1.02731	0.161027
FcRL6	3.70506	2.50865	3.34414	3.18595	0.501077	4.14894	2.67099	2.87966	3.23319	0.653108	0.893014	0.939223	1.1613	0.997845	0.117108	1.1198	1.06471	0.861105	1.01521	0.111263
CD271	2.4534	2.08189	2.16209	2.23246	0.159619	2.32923	2.33621	2.06304	2.24283	0.127162	1.05331	0.891139	1.04802	0.997488	0.0752307	0.949389	1.12216	0.954184	1.00858	0.080338
CD317	16.7144	8.56978	11.7905	12.3582	3.34916	16.6405	7.5306	13.8911	12.6874	3.81527	1.00444	1.13799	0.848782	0.997071	0.118186	0.995582	0.878739	1.17816	1.01749	0.123216
CD255 (TWEAK)	13.9581	6.63783	9.3217	9.97253	3.0237	12.6372	8.19294	8.71633	9.84882	1.98321	1.10452	0.810189	1.06945	0.994721	0.131267	0.905368	1.23428	0.935059	1.0249	0.148548
CD267 (TACI)	3.85819	2.35294	2.66334	2.95816	0.648912	3.23442	2.5234	3.10315	2.95366	0.308921	1.19285	0.932449	0.85827	0.994525	0.143473	0.838325	1.07244	1.16513	1.0253	0.137521
TCR α/β	5.82224	2.47982	2.86534	3.72246	1.49308	5.85853	2.33261	3.10315	3.76476	1.51357	0.993805	1.06311	0.923363	0.993425	0.0570504	1.00623	0.94064	1.083	1.00996	0.0581768
CD229 (Ly-9)	2.41012	1.73587	2.24439	2.13013	0.286874	2.40948	1.74586	2.27794	2.14443	0.2869	1.00027	0.994278	0.985273	0.993272	0.00616184	0.999735	1.00575	1.01495	1.00681	0.00625533
CX3CR1	22.2903	13.9389	25.6758	20.635	4.93247	22.7454	13.3225	26.9785	21.0155	5.70765	0.979989	1.04626	0.951713	0.992655	0.0396249	1.02042	0.955783	1.05074	1.00898	0.0395996
CD226 (DNAM-1)	5.62916	3.29873	3.83791	4.25527	0.996115	5.20157	3.34773	4.24212	4.26381	0.756981	1.0822	0.985363	0.904714	0.990761	0.0725608	0.92404	1.01485	1.10532	1.01474	0.0740082
CD200 R	7.63316	3.13149	3.86035	4.875	1.97288	8.80179	2.82577	3.87249	5.16669	2.60569	0.867227	1.10819	0.996864	0.99076	0.0984662	1.1531	0.902374	1.00315	1.01954	0.103013
CD325	95.0399	83.4487	91.6234	90.0374	4.86321	84.6155	88.7653	100.895	91.4254	6.90728	1.1232	0.940105	0.908103	0.990468	0.0947585	0.890315	1.06371	1.1012	1.01841	0.0918587
CD193 (CCR3)	7.86285	3.37947	3.4414	4.89457	2.09904	7.13513	3.04536	4.53009	4.90352	1.69039	1.10199	1.10971	0.759676	0.99046	0.16322	0.907448	0.901134	1.31635	1.04164	0.194264
CD319 (CRACC)	9.94674	2.97578	3.51621	5.47958	3.16646	8.1243	3.19294	4.34957	5.22227	2.10567	1.22432	0.931986	0.808404	0.988236	0.174393	0.81678	1.07298	1.23701	1.04225	0.172926
CD245 (p220/240)	35.273	15.271	18.2394	22.9278	8.81306	32.1389	15.7667	20.2994	22.735	6.9022	1.09752	0.968561	0.898518	0.988199	0.0824195	0.911147	1.03246	1.11294	1.01885	0.0829433
CD127 (IL-7Rα)	2.97603	1.68397	1.95262	2.20421	0.556674	3.11124	1.65947	1.96848	2.24639	0.624412	0.956543	1.01476	0.991942	0.98775	0.0239526	1.04543	0.985451	1.00812	1.013	0.0247285
MSC (W3D5)	66.4381	44.5098	56.9401	55.9627	8.97882	60.6719	43.0526	68.7464	57.4903	10.728	1.09504	1.03385	0.828264	0.985717	0.114104	0.91321	0.96726	1.20735	1.02927	0.127836
CD307d (FcRL4)	5.86218	3.25836	4.60848	4.57634	1.06325	4.75364	3.54572	5.7808	4.69339	0.913464	1.2332	0.918957	0.797204	0.98312	0.183686	0.810899	1.08819	1.25438	1.05116	0.182936
MSCA-1 (MSC)	3.90146	2.08189	2.3192	2.76752	0.807652	4.07242	1.83585	2.71203	2.87343	0.920177	0.958022	1.13402	0.855152	0.982398	0.115144	1.04382	0.88182	1.16938	1.03167	0.117711
CD275 (B7-H2)	3.71505	3.72549	3.37406	3.60487	0.163258	3.3184	3.95248	3.82092	3.69727	0.27323	1.11953	0.942569	0.883051	0.981716	0.100432	0.893233	1.06093	1.13244	1.02887	0.100252
MAIR-II	16.731	4.53287	4.73566	8.66652	5.70307	16.1049	3.90209	6.38252	8.7965	5.26609	1.03888	1.16165	0.741973	0.980835	0.176181	0.962576	0.860842	1.34776	1.05706	0.209709
CD268 (BAFF-R)	3.08921	2.19723	2.21446	2.5003	0.416482	2.91713	2.38301	2.30802	2.53606	0.271196	1.05899	0.922041	0.959464	0.980165	0.0577937	0.944296	1.08455	1.04225	1.0237	0.0587419
CD201 (EPCR)	2.35686	1.38408	1.57107	1.77067	0.421467	2.87981	1.53348	1.2894	1.90089	0.699331	0.818408	0.902578	1.21845	0.979813	0.172207	1.22188	1.10794	0.820712	1.05018	0.168793
CD235ab	2.07057	1.32065	1.57107	1.6541	0.311734	1.98955	1.2959	1.78797	1.69114	0.291342	1.04072	1.0191	0.878693	0.979505	0.07183	0.960869	0.981259	1.13805	1.02673	0.0791589
Galectin-9	44.7903	31.8454	31.5037	36.0465	6.18437	46.271	33.9165	30.5501	36.9125	6.75863	0.967999	0.938937	1.03121	0.979383	0.0385225	1.03306	1.06503	0.969731	1.02261	0.0396031
CD360 (IL-21R)	7.01398	3.49481	5.42394	5.31091	1.43892	8.15603	3.09575	5.73352	5.66177	2.06647	0.859975	1.1289	0.946005	0.978295	0.112139	1.16282	0.885814	1.05708	1.03524	0.114138
SSEA-3	2.35686	1.14187	1.54115	1.67996	0.505635	2.69317	1.2815	1.32808	1.76758	0.654765	0.875124	0.891042	1.16043	0.975533	0.130905	1.14269	1.12228	0.861748	1.04224	0.1279
CCR10	9.77031	5.40946	7.06234	7.41404	1.79759	9.90482	5.29158	7.79226	7.66289	1.88557	0.98642	1.02228	0.906328	0.971675	0.0484708	1.01377	0.978208	1.10335	1.03178	0.0526535
CD352 (NTB-A)	12.4567	9.74048	13.7431	11.9801	1.66847	14.4998	9.73722	13.1132	12.4501	2.00006	0.859095	1.00034	1.04804	0.969157	0.0802251	1.16401	0.999665	0.954162	1.03928	0.0901356
CD244 (2B4)	5.99201	4.50404	5.06484	5.18696	0.61357	5.6103	4.41685	6.18481	5.40399	0.736366	1.06804	1.01974	0.818915	0.968898	0.107871	0.936297	0.980642	1.22113	1.04602	0.125135
CD300e (IREM-2)	3.25899	2.11649	3.98753	3.121	0.770054	3.06084	2.545	3.97135	3.1924	0.589688	1.06474	0.831629	1.00408	0.966813	0.0987452	0.939201	1.20246	0.995941	1.04587	0.113124
DLL4	1.98402	1.34948	2.35661	1.8967	0.415768	2.11086	1.1915	2.85387	2.05208	0.679929	0.93991	1.13259	0.825759	0.966085	0.126621	1.06393	0.882936	1.21101	1.05262	0.134173
Pre-BCR	5.30293	2.43368	2.59601	3.44421	1.31599	4.90668	2.39741	3.24928	3.51779	1.04185	1.08076	1.01513	0.798948	0.964945	0.120396	0.925278	0.985096	1.25165	1.05401	0.14187
CD253 (Trail)	9.25433	5.54787	5.55112	6.78444	1.74648	8.61142	7.28582	5.24355	7.04693	1.38526	1.07466	0.761461	1.05866	0.964925	0.144019	0.930529	1.31326	0.944593	1.0628	0.177201
Ms IgG1, κ ITCL	4.90679	1.93772	2.57357	3.13936	1.27644	5.54685	1.99784	2.48424	3.34298	1.57097	0.884609	0.969906	1.03596	0.963491	0.0619537	1.13044	1.03103	0.965291	1.04225	0.0678885
CD206 (MMR)	2.4534	1.46482	2.10973	2.00931	0.409782	2.63531	1.56587	2.06734	2.08951	0.436877	0.93097	0.935465	1.0205	0.962313	0.0411886	1.07415	1.06899	0.979907	1.04101	0.0432606
CD154	4.05459	2.17993	2.81297	3.01583	0.778655	4.75924	1.96904	3.03438	3.25422	1.14965	0.851942	1.1071	0.927031	0.962025	0.107067	1.17379	0.903259	1.07871	1.05192	0.112057
HLA-DQ	1.41478	1.40715	1.35411	1.39202	0.0269802	1.40538	1.51548	1.42693	1.44926	0.0476419	1.00669	0.928519	0.948968	0.961393	0.0331013	0.993352	1.07698	1.05378	1.04137	0.0352513
CD270 (HVEM)	35.0932	26.1303	25.1521	28.7919	4.47357	34.483	30.4716	25.0444	29.9997	3.86771	1.0177	0.857532	1.0043	0.959843	0.0725511	0.982612	1.16614	0.995718	1.04816	0.083597
CD69	1.85419	1.14187	1.14464	1.38023	0.335143	1.9037	0.87833	1.91261	1.56488	0.485476	0.973997	1.30005	0.59847	0.957504	0.286654	1.0267	0.769204	1.67093	1.15561	0.379245
IgM	1.48136	1.29181	1.38404	1.38574	0.0773917	1.37738	1.40749	1.57736	1.45408	0.0880393	1.07549	0.917813	0.877439	0.956914	0.0854508	0.929809	1.08955	1.13968	1.05301	0.0894899
CD220	43.8615	26.7301	28.7057	33.0991	7.65279	39.6417	29.1253	33.9327	34.2332	4.29855	1.10645	0.917763	0.845962	0.956725	0.109855	0.903791	1.08961	1.18209	1.05849	0.115724
CD263 (DcR1)	17.5433	6.72434	6.2394	10.169	5.21815	16.5864	7.5054	6.81232	10.3014	4.45319	1.05769	0.895933	0.9159	0.956507	0.0720094	0.945457	1.11615	1.09182	1.05114	0.0753898
CD262 (DR5)	25.7756	20.0346	21.7706	22.5269	2.40401	24.2777	20.7019	25.9255	23.6351	2.18039	1.0617	0.967764	0.839736	0.9564	0.0909718	0.941886	1.03331	1.19085	1.05535	0.102827
CD254	9.21105	4.64821	7.65337	7.17088	1.89376	9.1956	5.15479	7.9384	7.42959	1.68843	1.00168	0.901727	0.964095	0.955834	0.0412219	0.998322	1.10898	1.03724	1.04818	0.0458346
SSEA-1	1.35819	0.963091	1.2793	1.20019	0.170722	1.41284	1.03672	1.31519	1.25491	0.159356	0.961318	0.928982	0.972715	0.954338	0.0185238	1.04024	1.07645	1.02805	1.04825	0.0205534
LAP	3.3755	1.89158	2.09476	2.45395	0.656894	3.46771	1.94384	2.28653	2.56603	0.652754	0.973408	0.973113	0.916131	0.954217	0.0269315	1.02732	1.02763	1.09155	1.04883	0.0302047
HLA-DR	1.3249	1.188	1.28678	1.26656	0.0576874	1.45577	1.15911	1.39255	1.33581	0.127584	0.910104	1.02493	0.924048	0.953028	0.0511608	1.09877	0.975676	1.08219	1.05222	0.0545432
CD301	31.5779	17.3587	21.6658	23.5341	5.95339	33.5872	17.4946	23.467	24.8496	6.6421	0.940178	0.992232	0.923245	0.951885	0.0293554	1.06363	1.00783	1.08314	1.05153	0.0319121
HLA-A2	6.03529	3.25836	5.11721	4.80362	1.15516	5.67003	3.15335	6.78223	5.20187	1.51802	1.06442	1.0333	0.754502	0.950741	0.139343	0.939479	0.967771	1.32538	1.07754	0.175626
CD344 (Frizzled-4)	13.4953	7.54325	11.3342	10.7909	2.4601	13.296	7.96256	12.8037	11.3541	2.40658	1.01499	0.94734	0.885224	0.949185	0.0529936	0.985229	1.05559	1.12966	1.05682	0.058969
Siglec-10	9.38415	2.30681	3.13466	4.94187	3.1593	10.8399	2.5162	2.94842	5.43483	3.82601	0.865708	0.916782	1.06317	0.948552	0.0836836	1.15512	1.09077	0.940587	1.06216	0.0898907
CD354 (TREM-1)	4.5273	2.26644	3.62843	3.47405	0.929425	5.04853	2.29662	3.79513	3.71342	1.12495	0.896756	0.986859	0.956075	0.946563	0.0373941	1.11513	1.01332	1.04594	1.05813	0.0424493
AH IgG, ITCL	4.37417	1.48212	2.23691	2.69773	1.22481	4.57074	1.2743	3.11605	2.98703	1.34885	0.956994	1.16309	0.717867	0.945984	0.181928	1.04494	0.859779	1.39301	1.09924	0.221053
Ms IgG3, κ ITCL	4.31758	1.75894	2.49875	2.85842	1.07507	4.81336	1.96184	2.39828	3.05783	1.25407	0.896998	0.896575	1.04189	0.945155	0.0684044	1.11483	1.11536	0.959791	1.06333	0.0732103
Integrin α9β1	5.37284	3.43137	3.14214	3.98212	0.99045	5.46099	3.97048	3.20201	4.21116	0.937799	0.983857	0.864221	0.981305	0.943128	0.0558054	1.01641	1.15711	1.01905	1.06419	0.0657144
δ-Opioid Receptor	12.5566	6.42445	10.6683	9.88312	2.56427	14.2572	6.04032	12.0602	10.7859	3.47343	0.88072	1.0636	0.884592	0.942969	0.0853102	1.13543	0.940207	1.13046	1.0687	0.0908823
BTLA	8.88482	3.77739	4.86284	5.84169	2.19698	12.5308	3.46652	4.72779	6.90837	4.00886	0.709039	1.08968	1.02856	0.942427	0.166906	1.41036	0.917702	0.972228	1.1001	0.220516
CD357 (GITR)	71.8642	52.7336	57.0748	60.5575	8.1891	78.2232	55.3528	59.7464	64.4408	9.90933	0.918707	0.952682	0.955284	0.942224	0.0166634	1.08849	1.04967	1.04681	1.06165	0.019009
CLEC12A	2.41345	1.71857	1.94514	2.02572	0.289349	2.79395	1.69186	2.07593	2.18725	0.456759	0.863812	1.01578	0.936995	0.938864	0.0620568	1.15766	0.984461	1.06724	1.06979	0.0707312
TCR Vα7.2	3.31558	1.73587	1.93766	2.3297	0.701971	3.7234	1.69546	2.149	2.52262	0.869035	0.89047	1.02383	0.901656	0.938653	0.0604039	1.123	0.976723	1.10907	1.0696	0.0659191
CD273 (B7-DC)	7.50999	4.73472	5.85786	6.03419	1.13984	7.41508	5.65875	6.2149	6.42958	0.732912	1.0128	0.836708	0.94255	0.930686	0.0723769	0.987363	1.19516	1.06095	1.08116	0.086028
Ms IgG2b, κ ITCL	3.99467	1.98962	2.22195	2.73541	0.895469	4.83576	2.13823	2.15759	3.04386	1.26709	0.82607	0.930499	1.02983	0.928798	0.0831918	1.21055	1.07469	0.971038	1.08543	0.0980753
CD286 (TLR6)	3.59521	2.54325	2.63342	2.92396	0.476069	3.32773	2.509	3.82521	3.22065	0.542652	1.08038	1.01365	0.688436	0.927488	0.171216	0.925603	0.986532	1.45257	1.12157	0.23537
Rat IgM, κ ITCL	6.80759	2.54325	3.83791	4.39625	1.78512	7.42441	3.12095	3.6533	4.73289	1.91556	0.91692	0.814897	1.05053	0.92745	0.0964856	1.09061	1.22715	0.951898	1.08989	0.112372
CD252 (OX40L)	40.8422	34.4637	46.7731	40.693	5.0264	37.4953	37.9698	59.5659	45.0103	10.2942	1.08926	0.907661	0.785232	0.927385	0.1249	0.918053	1.10173	1.27351	1.09777	0.145141
CD324 (E-Cadherin)	112.8	100.369	109.923	107.697	5.31314	103.862	116.76	131.411	117.344	11.2547	1.08606	0.859617	0.836479	0.927385	0.112596	0.920761	1.16331	1.19549	1.09319	0.122628
GARP (LRRC32)	2.42011	1.65513	1.89277	1.98934	0.319677	2.90034	1.67747	1.98138	2.18639	0.519857	0.834423	0.986686	0.95528	0.925463	0.0656396	1.19843	1.01349	1.04681	1.08625	0.0804857
TSLPR (TSLP-R)	6.63782	1.50519	1.98254	3.37518	2.31525	9.32811	1.2743	2.25645	4.28628	3.58758	0.711593	1.18119	0.878613	0.923799	0.194357	1.4053	0.846603	1.13816	1.13002	0.228159
Podoplanin	4.18775	2.24337	2.43142	2.95418	0.875638	4.25719	2.17423	3.24499	3.22547	0.850477	0.98369	1.0318	0.749286	0.921592	0.123412	1.01658	0.969179	1.3346	1.10679	0.162249
Ms IgG2a, κ ITCL	5.49933	2.11649	3.05985	3.55856	1.42535	6.74505	2.23182	3.06447	4.01378	1.96099	0.815314	0.948326	0.998493	0.920711	0.0772898	1.22652	1.05449	1.00151	1.09417	0.0960511
CD261 (DR4)	38.4587	25.5421	29.2743	31.0917	5.42752	35.9686	27.779	38.7679	34.1718	4.66265	1.06923	0.919476	0.755117	0.914607	0.128282	0.935253	1.08758	1.3243	1.11571	0.160068
CD278 (ICOS)	2.80293	1.80507	2.03491	2.21431	0.426665	3.19522	1.79266	2.37679	2.45489	0.575252	0.877225	1.00693	0.85616	0.913437	0.0666644	1.13996	0.99312	1.16801	1.10036	0.0766907
TCR Vg9	7.13715	4.16955	3.9202	5.07563	1.46126	8.34826	4.39165	4.22923	5.65638	1.9046	0.854926	0.949427	0.926931	0.910428	0.0403059	1.16969	1.05327	1.07883	1.1006	0.0499601
C3AR	6.11851	3.11995	3.77805	4.33884	1.28678	7.72303	3.07775	4.08739	4.96273	1.99488	0.792242	1.01371	0.924319	0.910091	0.0909726	1.26224	0.986474	1.08188	1.1102	0.114348
MICA/MICB	4.99667	1.92042	2.34165	3.08624	1.36178	4.86376	1.90785	3.37822	3.38328	1.20675	1.02733	1.00659	0.693159	0.909025	0.152875	0.973399	0.993456	1.44267	1.13651	0.216644
integrin β7	2.58322	1.41869	1.66833	1.89008	0.500611	2.4916	1.59107	2.11032	2.06433	0.369074	1.03677	0.891653	0.790559	0.906328	0.10105	0.964532	1.12151	1.26493	1.11699	0.122677
CD140a	5.66578	2.26067	2.34165	3.4227	1.58644	6.8925	2.18862	2.75931	3.94681	2.0959	0.822021	1.03292	0.848634	0.901191	0.0937763	1.21651	0.968132	1.17836	1.121	0.109213
CD93	6.94407	2.07612	2.45387	3.82469	2.21112	7.97686	2.06983	2.97851	4.34173	2.59705	0.870528	1.00304	0.823857	0.899141	0.0758974	1.14873	0.99697	1.2138	1.11983	0.090849
CD144	8.59188	2.86044	2.71571	4.72268	2.73658	9.19373	3.64291	2.7851	5.20725	2.84054	0.934537	0.785207	0.975085	0.898276	0.0816478	1.07005	1.27355	1.02555	1.12305	0.107959
Jagged 2	9.68043	3.14879	4.27182	5.70035	2.85144	11.0433	3.23254	5.08023	6.45202	3.333	0.876588	0.974091	0.840872	0.897184	0.0563026	1.14079	1.0266	1.18924	1.11888	0.0681827
HLA-E	6.35819	4.60208	8.08728	6.34918	1.42284	7.75476	4.58603	9.33095	7.22391	1.97314	0.819908	1.0035	0.866716	0.896707	0.0778929	1.21965	0.996514	1.15378	1.12331	0.0936071
Siglec-8	6.24168	2.50865	3.202	3.98411	1.62124	7.13139	3.01656	3.27077	4.47291	1.88269	0.87524	0.831627	0.978972	0.895279	0.0617999	1.14254	1.20246	1.02148	1.12216	0.0752784
TCR Vα24-Jα18	5.42277	2.13379	2.63342	3.39666	1.44712	6.56962	2.31821	2.80229	3.89671	1.90034	0.825432	0.920447	0.939737	0.895205	0.0499618	1.21149	1.08643	1.06413	1.12068	0.0648518
TCR Vβ8	5.20639	1.96078	2.45387	3.20701	1.42803	6.02277	1.84665	3.25788	3.7091	1.73449	0.864451	1.0618	0.753209	0.893155	0.127608	1.1568	0.941793	1.32765	1.14208	0.15787
TCR Vδ2	2.41345	1.34371	1.66085	1.806	0.448617	2.81262	1.63787	1.66332	2.03794	0.54788	0.85808	0.820404	0.998511	0.892332	0.0766398	1.16539	1.21891	1.00149	1.1286	0.0924964
CD137 (4-1BB)	3.41212	1.75894	2.27431	2.48179	0.690668	4.93094	1.90785	2.17908	3.00596	1.36567	0.69198	0.921949	1.0437	0.885877	0.145838	1.44513	1.08466	0.958128	1.16264	0.206322
FceRIa	1.88083	1.26874	1.34663	1.49873	0.272044	2.16125	1.41109	1.52579	1.69938	0.329937	0.870247	0.899124	0.882582	0.883985	0.0118307	1.1491	1.11219	1.13304	1.13144	0.0151088
CD169	2.18043	1.28604	1.399	1.62182	0.397674	2.65957	1.49748	1.44413	1.86706	0.560815	0.81984	0.858805	0.968754	0.882466	0.0630539	1.21975	1.16441	1.03225	1.1388	0.0786568
CD1d	5.47603	2.53172	2.44638	3.48471	1.40851	16.8533	2.30382	2.02436	7.06049	6.9255	0.324923	1.09892	1.20848	0.877441	0.393241	3.07765	0.909981	0.827489	1.60504	1.04184
CD277	10.1664	6.14764	6.66584	7.65997	1.78493	10.2464	6.1987	10.4914	8.97882	1.96838	0.992201	0.991761	0.635362	0.873108	0.168112	1.00786	1.00831	1.57391	1.19669	0.266732
CD355 (CRTAM)	11.0286	8.81776	11.611	10.4858	1.20319	14.2609	9.79842	12.361	12.1401	1.82849	0.773346	0.899917	0.939321	0.870861	0.0708051	1.29308	1.11121	1.0646	1.1563	0.098575
CD338 (ABCG2)	6.13182	5.80161	8.17706	6.7035	1.05065	8.57409	6.31749	8.41547	7.76902	1.02842	0.715157	0.918341	0.971669	0.868389	0.110517	1.39829	1.08892	1.02916	1.17212	0.161777
CD158b (NKAT2)	6.27497	3.13149	3.54613	4.31753	1.39443	7.92833	3.04896	4.58166	5.18632	2.03736	0.791461	1.02707	0.773984	0.864171	0.115407	1.26349	0.973645	1.29202	1.17638	0.143829
Siglec-9	3.94807	1.77047	2.38653	2.70169	0.916506	4.79097	1.88625	2.93123	3.20282	1.2013	0.824065	0.938621	0.814174	0.858953	0.0564779	1.2135	1.06539	1.22824	1.16904	0.073538
CD243	65.6358	47.8431	63.9277	59.1355	8.01533	65.2986	65.1872	80.4928	70.3262	7.18903	1.00516	0.733935	0.794203	0.844434	0.116286	0.994863	1.36252	1.25912	1.2055	0.15481
CD4	3.33222	1.78777	1.81047	2.31016	0.72277	4.71631	1.58027	2.60458	2.96706	1.30569	0.706532	1.13131	0.69511	0.844316	0.202986	1.41536	0.883934	1.43862	1.24597	0.256176
CD274 (B7-H1)	24.2377	11.5225	12.4713	16.0772	5.78334	30.1027	14.5716	13.7837	19.486	7.51401	0.805168	0.790748	0.90479	0.833569	0.0507039	1.24198	1.26463	1.10523	1.20394	0.0704116
CD328 (Siglec-7)	2.19374	1.85698	2.0798	2.04351	0.139858	1.87943	7.24262	2.00287	3.70831	2.49965	1.16724	0.256396	1.03841	0.820682	0.402461	0.856725	3.90022	0.963008	1.90665	1.41033
	1	2	3			1	2	3			1	2	3			1	2	3
